# Supplementary material for: Short- and Long-Term Prediction of the Post-Pubertal Mandibular Length and Y-Axis in Females Utilizing Machine Learning
Source: Diagnostics (Basel). 2023 Aug 22;13(17):2729. doi: 10.3390/diagnostics13172729 (PMC10486405; doi:10.3390/diagnostics13172729)
Supplement: Supplementary file 1 [file diagnostics-13-02729-s001.zip]

Archive with 1 entries (1 files):
- diagnostics-2506005-supplementary.pdf
